# Supplementary material for: Synapse-Mimicking Memristors Based on 3,6-Di(tpy)-9-Phenylcarbazole Unimer and Its Copolymer with Cobalt(II) Ions
Source: Polymers (Basel). 2024 Feb 17;16(4):542. doi: 10.3390/polym16040542 (PMC10892321; doi:10.3390/polym16040542)
Supplement: Supplementary file 1 [file polymers-16-00542-s001.zip]

Archive with 1 entries (1 files):
- polymers-2828923-supplementary.pdf
